# Supplementary material for: A Novel Bacillus safensis-Based Formulation along with Mycorrhiza Inoculation for Controlling Alternaria alternata and Simultaneously Improving Growth, Nutrient Uptake, and Steviol Glycosides in Stevia rebaudiana under Field Conditions
Source: Plants (Basel). 2022 Jul 15;11(14):1857. doi: 10.3390/plants11141857 (PMC9317049; doi:10.3390/plants11141857)
Supplement: Supplementary file 1 [file plants-11-01857-s001.zip]

Archive with 1 entries (1 files):
- plants-1769057-supplementary.pdf
